# Supplementary material for: Intranasal Administration of Nanovectorized Docosahexaenoic Acid (DHA) Improves Cognitive Function in Two Complementary Mouse Models of Alzheimer’s Disease
Source: Antioxidants (Basel). 2022 Apr 25;11(5):838. doi: 10.3390/antiox11050838 (PMC9137520; doi:10.3390/antiox11050838)
Supplement: Supplementary file 1 [file antioxidants-11-00838-s001.zip]

Archive with 1 entries (1 files):
- antioxidants-1640807-supplementary.pdf
